# Supplementary material for: Biophysical and Solution Structure Analysis of Critical Residues Involved in the Interaction between the PupB N-Terminal Signaling Domain and PupR C-Terminal Cell Surface Signaling Domain from Pseudomonas capeferrum
Source: Biomolecules. 2024 Sep 3;14(9):1108. doi: 10.3390/biom14091108 (PMC11429574; doi:10.3390/biom14091108)
Supplement: Supplementary file 1 [file biomolecules-14-01108-s001.zip]

Archive with 1 entries (1 files):
- biomolecules-3112421-supplementary.pdf
